# Supplementary material for: Conformational interconversion of MLKL and disengagement from RIPK3 precede cell death by necroptosis
Source: Nat Commun. 2021 Apr 13;12:2211. doi: 10.1038/s41467-021-22400-z (PMC8044208; doi:10.1038/s41467-021-22400-z)
Supplement: Supplementary file 4 — Source Data [file 41467_2021_22400_MOESM4_ESM.zip]

Archive with 6 entries (5 files):
- Source data/
- __MACOSX/._Source data
- Source data/040321_Source Data- Incucyte and FACS.xlsx
- __MACOSX/Source data/._040321_Source Data- Incucyte and FACS.xlsx
- Source data/SourceData_WB.pdf
- __MACOSX/Source data/._SourceData_WB.pdf
