# Supplementary material for: Conformational interconversion of MLKL and disengagement from RIPK3 precede cell death by necroptosis
Source: Nat Commun. 2021 Apr 13;12:2211. doi: 10.1038/s41467-021-22400-z (PMC8044208; doi:10.1038/s41467-021-22400-z)
Supplement: Supplementary file 4 — Source Data [file 41467_2021_22400_MOESM4_ESM.zip › Source data/040321_Source Data- Incucyte and FACS.xlsx]

## Sheet: Supp Fig.1b
	- Dox				+ Dox
UT	9.06	15.3	33.4	5.17	8.73	11.9	24	4.52
TSI	73.2	78.8	66.7	83.9	73.1	90.9	84.1	88.1

## Sheet: Supp Fig1c
	- Dox				+ Dox
UT	11.3	16.1	6.34	8.07	12.3	22.1	8.75	22.7
TSI	58.5	74.4	72.4	86.9	72.9	78.7	72.7	90.1

## Sheet: Supp Fig 1d
	- Dox			+ Dox
UT	10.4	7.81	6.16	7.96	8.6	6.35
TSI	85.8	80.8	85.4	87.4	91.7	89.5

## Sheet: Supp Fig 1j
	Wt MLKL						Q356A
control	6.28	6.04	10	6.1	7.66		7.68	3.98	4.29
dox only	5.09	5.74	13.3	4.42	7.97		8.35	1.78	5.2
TSI	5.22	5.94	8.52	2.78	3.56		4.02	2.02	3.22
TSI + dox	50.3	39.4	62.9	29.4	28.8		58.4	39.2	21

## Sheet: Supp Fig 1k
	WT				E250A
UT	5.40582	7.17098	6.72969	7.17098	3.08904	2.64775	5.95743	6.06775
+Dox	9.81873	7.50195	8.49485	10.4807	10.7013	12.7974	56.4852	59.6846
+TSI	4.52323	3.53033	6.2884	8.60517	2.31678	1.98581	5.62646	8.16388
+Dox, TSI	95.7601	117.935	189.093	296.989	70.8272	91.1266	440.298	326.224

## Sheet: Supp Fig 6b
		WT +Dox									WT +Dox, TSI									R210A +Dox									R210A +Dox, TSI
0	0	0	0	0	0	0	0	0	0	0	0	0	0	0	0	0	0	0							0	0	0	0				0	0	0
1	1	0.661936	1.54452	0.220645	0.772259	1.10323	0.330968	0.992904	1.21355	0.220645	1.32387	0.882582	0.661936	0.551614	0.441291	0.330968	1.10323	0.330968							1.32387	0	0.441291	0.110323				0.330968	0.772259	0.992905
2	2	2.4271	2.20646	0.330968	1.21355	1.4342	0.772259	1.4342	1.4342	0.551614	3.30968	2.97871	1.21355	3.53033	1.10323	0.772259	1.87549	0.441291							2.09613	0.110323	0.441291	0.110323				0.661936	1.4342	1.76516
3	3	1.65484	2.53742	0.330968	1.32387	1.76516	0.882582	1.4342	1.87549	0.551614	3.19936	2.31678	0.992904	3.42	1.54452	1.4342	3.42001	0.992905							2.64775	0	0.441291	0.110323				1.10323	1.76516	1.65484
4	4	2.53742	2.53742	0.441291	1.65484	1.76516	0.772259	1.21355	1.76516	0.441291	6.50904	7.06065	1.98581	6.61936	7.61227	15.4452	4.30259	5.95743							1.98581	0.551614	0.661936	0.110323				13.2387	4.19226	4.08194
5	5	3.75097	2.53742	0.661936	1.4342	2.09613	0.992904	3.53033	1.76516	0.441291	17.3207	25.3742	18.5342	24.271	28.2426	53.1756	18.2033	27.8013							2.97871	1.10323	0.661936	0				44.4601	19.6374	25.1536
6	6	2.31678	2.31678	0.220645	1.65484	1.98581	0.992904	3.30968	1.87549	0.551614	32.2142	50.1968	39.4955	50.8588	41.8123	74.2472	41.4813	55.1614							2.4271	0.661936	0.661936	0				63.3252	44.4601	49.8659
7	7	0.882582	2.09613	0.551613	1.65484	1.98581	0.772259	3.53033	1.76516	0.551614	45.122	62.884	54.6097	68.6207	50.1968	86.0517	58.802	77.1156							2.31678	0.661936	0.661936	0				74.3575	64.2078	67.1865
8	8	0	2.20646	0.220645	1.87549	1.87549	0.661936	3.64065	1.87549	0.772259	57.5885	67.9588	62.3323	83.9556	58.1401	94.5466	70.7169	94.2156							2.53742	0.882582	0.772259	0				80.4253	79.7633	81.8595
9	9	0	1.76516	0	1.87549	1.87549	0.661936	3.8613	1.98581	0.772259	66.8556	70.3859	70.9375	94.1053	62.553	98.1872	79.8737	106.903							2.97871	0.330968	0.551614	0				84.6175	92.8917	90.9059
10	10	0	2.4271	0	1.54452	1.98581	0.882582	3.53033	1.87549	0.772259	75.2401	70.1653	79.1014	105.358	67.2969	102.821	86.6033	116.28							2.31678	0.110323	0.551614	0.110323				87.9272	104.586	102.71
11	11	0	3.08904	0	1.21355	1.87549	0.661936	3.97162	1.65484	0.772259	85.1691	77.0053	86.493	118.045	70.9375	107.344	92.3401	127.423							3.19936	0.441291	0.661936	0.220646				93.4433	114.515	111.316
12	12	0	3.19936	0	1.65484	1.98581	0.772259	3.64065	1.87549		89.3614	77.1156	94.2156	129.298	76.1227	111.647	100.614								3.08904	0.220645	0.661936	0.220646				98.2976	123.672	122.127
13	13	0	3.08904	0	1.87549	1.76516	0.992904	3.42	1.87549	0.882582	97.1943	81.8595	101.387	135.697	82.8524	114.515	106.792	145.074							2.64775	0.220645	0.882582	0.441291				103.593	129.188	130.07
14	14	0	1.98581	0	1.65484	1.98581	0.772259	3.64065	1.87549	0.882582	99.7317	79.5427	106.572	142.096	88.3685	116.17	112.529	150.811							2.86839	0.110323	0.772259					108.558	135.476
15	15	0	2.97871	0	1.54452	2.20645	0.772259	3.19936	1.87549	0.882582	102.269	85.7208	110.323	149.598	91.7885	119.7	116.611	155.334							1.65484	0.330968	0.661936					112.86	141.765
16	16	0	1.87549	0	1.76516	1.98581	1.10323	3.08904	1.98581	0.882582	101.276	82.6317	115.287	155.445	96.753	122.348	118.928	158.754							2.20645	0.220645	0.661936	0.661937				117.714	147.722	147.391
17	17	0	1.54452	0.441291	2.20645	1.98581	0.992904	3.19936	1.98581	0.992905	102.159	90.244	119.149	161.071	98.5182	122.9	121.024	163.167							2.4271	0.220645	0.661936	1.10323				120.141	151.694	150.149
18	18	0	1.4342	0.772259	1.98581	2.20645	0.992904	3.08904	1.98581	1.10323	96.9737	86.493	122.789	165.594	102.6	125.327	122.9	166.036							2.53742	0.110323	0.661936	1.32387				123.23	153.9	153.9
19	19	0	1.54452	0.551613	1.98581	2.09613		3.08904	1.98581	0.882582	93.664	95.7601	125.216	169.345		126.32	124.885	168.463								0	0.882582	1.65484				124.775	156.769	158.092
20	20	0	1.10323	0.661936	1.98581	2.20645	0.992904	2.86839	1.98581	1.21355	89.913	93.7743	127.533	174.531	108.999	127.092	126.871	170.669							3.19936	0	0.882582	1.54452				127.974	159.085	161.071

## Sheet: Supp Fig 6c
	hours	WT +Dox									WT +Dox, TSI									E211A +Dox									E211A +Dox, TSI
0	0	0	0	0	0	0	0	0	0	0	0	0	0	0	0	0	0	0						0	0	0	0				0	0	0
1	1	0.661936	1.54452	0.220645	0.772259	1.10323	0.330968	0.992904	1.21355	0.220645	1.32387	0.882582	0.661936	0.551614	0.441291	0.330968	1.10323	0.330968						0.772259	3.30968	1.21355	0				0.220646	2.20645	-0.110323
2	2	2.4271	2.20646	0.330968	1.21355	1.4342	0.772259	1.4342	1.4342	0.551614	3.30968	2.97871	1.21355	3.53033	1.10323	0.772259	1.87549	0.441291						1.54452	3.42001	2.31678	0				0.441291	3.8613	0.330968
3	3	1.65484	2.53742	0.330968	1.32387	1.76516	0.882582	1.4342	1.87549	0.551614	3.19936	2.31678	0.992904	3.42	1.54452	1.4342	3.42001	0.992905						1.76516	3.64065	3.8613	0				1.32387	5.29549	0.882581
4	4	2.53742	2.53742	0.441291	1.65484	1.76516	0.772259	1.21355	1.76516	0.441291	6.50904	7.06065	1.98581	6.61936	7.61227	15.4452	4.30259	5.95743						2.20645	4.08194	4.19226	0.330968				21.7336	9.7084	10.4807
5	5	3.75097	2.53742	0.661936	1.4342	2.09613	0.992904	3.53033	1.76516	0.441291	17.3207	25.3742	18.5342	24.271	28.2426	53.1756	18.2033	27.8013						3.42	7.06065	4.30259	0.330968				77.4466	26.9187	44.5704
6	6	2.31678	2.31678	0.220645	1.65484	1.98581	0.992904	3.30968	1.87549	0.551614	32.2142	50.1968	39.4955	50.8588	41.8123	74.2472	41.4813	55.1614						3.42	7.83291	4.63356	0.220646				103.483	54.2788	72.482
7	7	0.882582	2.09613	0.551613	1.65484	1.98581	0.772259	3.53033	1.76516	0.551614	45.122	62.884	54.6097	68.6207	50.1968	86.0517	58.802	77.1156						3.97162	7.06065	3.53033	0.330968				116.942	73.2543	89.4717
8	8	0	2.20646	0.220645	1.87549	1.87549	0.661936	3.64065	1.87549	0.772259	57.5885	67.9588	62.3323	83.9556	58.1401	94.5466	70.7169	94.2156						3.8613	8.38453	3.75097	0.330968				125.327	87.155	97.5253
9	9	0	1.76516	0	1.87549	1.87549	0.661936	3.8613	1.98581	0.772259	66.8556	70.3859	70.9375	94.1053	62.553	98.1872	79.8737	106.903						3.8613	7.50194	3.75097	0.551614				127.643	95.5395	103.372
10	10	0	2.4271	0	1.54452	1.98581	0.882582	3.53033	1.87549	0.772259	75.2401	70.1653	79.1014	105.358	67.2969	102.821	86.6033	116.28						3.75097	8.05356	3.8613	0.772259				132.167	103.262	110.102
11	11	0	3.08904	0	1.21355	1.87549	0.661936	3.97162	1.65484	0.772259	85.1691	77.0053	86.493	118.045	70.9375	107.344	92.3401	127.423						3.97162	7.72259	3.53033	0.661937				132.608	110.764	113.522
12	12	0	3.19936	0	1.65484	1.98581	0.772259	3.64065	1.87549		89.3614	77.1156	94.2156	129.298	76.1227	111.647	100.614							4.41291	8.05356	3.42001	0.772259				135.366	120.693	115.839
13	13	0	3.08904	0	1.87549	1.76516	0.992904	3.42	1.87549	0.882582	97.1943	81.8595	101.387	135.697	82.8524	114.515	106.792	145.074						4.08194	7.72259	3.53033	0.661937				138.455	126.43	121.355
14	14	0	1.98581	0	1.65484	1.98581	0.772259	3.64065	1.87549	0.882582	99.7317	79.5427	106.572	142.096	88.3685	116.17	112.529	150.811						4.52323	7.2813	3.75097					141.985	130.732
15	15	0	2.97871	0	1.54452	2.20645	0.772259	3.19936	1.87549	0.882582	102.269	85.7208	110.323	149.598	91.7885	119.7	116.611	155.334						4.52323	7.72259	3.97162					144.523	136.138
16	16	0	1.87549	0	1.76516	1.98581	1.10323	3.08904	1.98581	0.882582	101.276	82.6317	115.287	155.445	96.753	122.348	118.928	158.754						4.63356	7.2813	4.19226	0.772259				145.847	137.352	129.519
17	17	0	1.54452	0.441291	2.20645	1.98581	0.992904	3.19936	1.98581	0.992905	102.159	90.244	119.149	161.071	98.5182	122.9	121.024	163.167						4.63356	7.17097	3.53033	0.661937				151.914	138.786	131.725
18	18	0	1.4342	0.772259	1.98581	2.20645	0.992904	3.08904	1.98581	1.10323	96.9737	86.493	122.789	165.594	102.6	125.327	122.9	166.036						4.74388	7.50194	3.75097	0.992905				152.025	140.772	134.483
19	19	0	1.54452	0.551613	1.98581	2.09613		3.08904	1.98581	0.882582	93.664	95.7601	125.216	169.345		126.32	124.885	168.463							7.83291	3.97162	0.882582				153.68	142.758	134.042
20	20	0	1.10323	0.661936	1.98581	2.20645	0.992904	2.86839	1.98581	1.21355	89.913	93.7743	127.533	174.531	108.999	127.092	126.871	170.669						4.96452	7.50194	3.8613	0.992905				156.989	145.516	136.359

## Sheet: Supp Fig 6d
		WT +Dox												WT +Dox, TSI												E213A +Dox												E213A +Dox, TSI
0	0	0	0	0	0	0	0	0	0	0				0	0	0	0	0	0	0	0									0	0	0	0							0	0	0
1	1	0.661936	1.54452	0.220645	0.772259	1.10323	0.330968	0.992904	1.21355	0.220645				1.32387	0.882582	0.661936	0.551614	0.441291	0.330968	1.10323	0.330968									1.21355	1.21355	0.661937	0							0.220645	0.772259	0.882582
2	2	2.4271	2.20646	0.330968	1.21355	1.4342	0.772259	1.4342	1.4342	0.551614				3.30968	2.97871	1.21355	3.53033	1.10323	0.772259	1.87549	0.441291									1.76516	1.87549	0.661937	0.110323							0.661936	1.21355	1.10323
3	3	1.65484	2.53742	0.330968	1.32387	1.76516	0.882582	1.4342	1.87549	0.551614				3.19936	2.31678	0.992904	3.42	1.54452	1.4342	3.42001	0.992905									1.65484	2.4271	1.21355	0.220645							2.64775	1.76516	1.98581
4	4	2.53742	2.53742	0.441291	1.65484	1.76516	0.772259	1.21355	1.76516	0.441291				6.50904	7.06065	1.98581	6.61936	7.61227	15.4452	4.30259	5.95743									1.98581	2.53742	1.76516	0.330968							24.4916	5.29549	12.4665
5	5	3.75097	2.53742	0.661936	1.4342	2.09613	0.992904	3.53033	1.76516	0.441291				17.3207	25.3742	18.5342	24.271	28.2426	53.1756	18.2033	27.8013									1.76516	2.09613	1.87549	0.441291							60.7878	28.022	41.8123
6	6	2.31678	2.31678	0.220645	1.65484	1.98581	0.992904	3.30968	1.87549	0.551614				32.2142	50.1968	39.4955	50.8588	41.8123	74.2472	41.4813	55.1614									1.87549	1.98581	1.98581	0.661936							76.1227	60.3465	65.8627
7	7	0.882582	2.09613	0.551613	1.65484	1.98581	0.772259	3.53033	1.76516	0.551614				45.122	62.884	54.6097	68.6207	50.1968	86.0517	58.802	77.1156									1.98581	2.20646	1.76516	0.551614							83.7349	85.3898	81.9698
8	8	0	2.20646	0.220645	1.87549	1.87549	0.661936	3.64065	1.87549	0.772259				57.5885	67.9588	62.3323	83.9556	58.1401	94.5466	70.7169	94.2156									2.20646	2.4271	2.09613	0.661936							88.4788	102.269	92.4504
9	9	0	1.76516	0	1.87549	1.87549	0.661936	3.8613	1.98581	0.772259				66.8556	70.3859	70.9375	94.1053	62.553	98.1872	79.8737	106.903									2.4271	2.09613	1.98581	0.551614							90.244	119.038	99.2904
10	10	0	2.4271	0	1.54452	1.98581	0.882582	3.53033	1.87549	0.772259				75.2401	70.1653	79.1014	105.358	67.2969	102.821	86.6033	116.28									1.87549	1.76516	1.87549	0.551614							91.1266	132.056	106.461
11	11	0	3.08904	0	1.21355	1.87549	0.661936	3.97162	1.65484	0.772259				85.1691	77.0053	86.493	118.045	70.9375	107.344	92.3401	127.423									1.76516	1.76516	1.98581	0.882582							94.5466	143.861	113.191
12	12	0	3.19936	0	1.65484	1.98581	0.772259	3.64065	1.87549					89.3614	77.1156	94.2156	129.298	76.1227	111.647	100.614										1.98581	2.31678	2.20645	-0.441291							96.9737	155.555
13	13	0	3.08904	0	1.87549	1.76516	0.992904	3.42	1.87549	0.882582				97.1943	81.8595	101.387	135.697	82.8524	114.515	106.792	145.074									2.31678	1.98581	2.20645	1.21355							96.9737	163.94	126.209
14	14	0	1.98581	0	1.65484	1.98581	0.772259	3.64065	1.87549	0.882582				99.7317	79.5427	106.572	142.096	88.3685	116.17	112.529	150.811									2.09613	2.31678	2.53742	1.10323							96.6427	168.353	131.836
15	15	0	2.97871	0	1.54452	2.20645	0.772259	3.19936	1.87549	0.882582				102.269	85.7208	110.323	149.598	91.7885	119.7	116.611	155.334									2.4271	2.20646	2.86839	1.21355							97.9666	174.089	135.256
16	16	0	1.87549	0	1.76516	1.98581	1.10323	3.08904	1.98581	0.882582				101.276	82.6317	115.287	155.445	96.753	122.348	118.928	158.754									2.64775	2.09613	2.97871	1.4342							98.4079	177.509	136.58
17	17	0	1.54452	0.441291	2.20645	1.98581	0.992904	3.19936	1.98581	0.992905				102.159	90.244	119.149	161.071	98.5182	122.9	121.024	163.167									3.19936	1.65484	3.42	1.54452							98.0769	181.15	140.11
18	18	0	1.4342	0.772259	1.98581	2.20645	0.992904	3.08904	1.98581	1.10323				96.9737	86.493	122.789	165.594	102.6	125.327	122.9	166.036									2.75807	2.09613	4.30259	1.4342							99.7318	183.798	141.544
19	19	0	1.54452	0.551613	1.98581	2.09613		3.08904	1.98581	0.882582				93.664	95.7601	125.216	169.345		126.32	124.885	168.463										2.31678	4.30259	1.76516							100.173	187.769	144.082
20	20	0	1.10323	0.661936	1.98581	2.20645	0.992904	2.86839	1.98581	1.21355				89.913	93.7743	127.533	174.531	108.999	127.092	126.871	170.669									3.30968	2.31678	4.19226	1.98581							99.4008	191.41	146.398

## Sheet: Supp Fig 6e
		WT +Dox									WT +Dox, TSI									Q236A +Dox									Q236A +Dox, TSI
0	0	0	0	0	0	0	0	0	0	0	0	0	0	0	0	0	0	0				0	0	0	0	0	0	0	0	0	0	0	0	0	0
1	1	0.661936	1.54452	0.220645	0.772259	1.10323	0.330968	0.992904	1.21355	0.220645	1.32387	0.882582	0.661936	0.551614	0.441291	0.330968	1.10323	0.330968				0.661937	1.65484	0	0.772259	0	0.661937	2.86839	1.98581	1.98581	0.992905	0.220645	1.10323	0.772259	1.10323
2	2	2.4271	2.20646	0.330968	1.21355	1.4342	0.772259	1.4342	1.4342	0.551614	3.30968	2.97871	1.21355	3.53033	1.10323	0.772259	1.87549	0.441291				1.4342	3.19936	0.551614	1.4342	1.76516	2.20646	5.51614	3.30968	2.20645	2.53742	0.992904	1.54452	2.31678	3.08904
3	3	1.65484	2.53742	0.330968	1.32387	1.76516	0.882582	1.4342	1.87549	0.551614	3.19936	2.31678	0.992904	3.42	1.54452	1.4342	3.42001	0.992905				1.76516	3.42	1.54452	1.87549	2.31678	2.20646	5.8471	3.8613	2.86839	2.20645	1.54452	1.76516	2.64775	2.75807
4	4	2.53742	2.53742	0.441291	1.65484	1.76516	0.772259	1.21355	1.76516	0.441291	6.50904	7.06065	1.98581	6.61936	7.61227	15.4452	4.30259	5.95743				1.32387	2.75807	2.09613	1.87549	2.64775	2.31678	6.17807	7.50195	9.48775	4.96452	3.97162	3.53033	3.53033	4.41291
5	5	3.75097	2.53742	0.661936	1.4342	2.09613	0.992904	3.53033	1.76516	0.441291	17.3207	25.3742	18.5342	24.271	28.2426	53.1756	18.2033	27.8013				1.65484	2.20645	1.87549	1.87549	2.64775	2.20646	6.61936	25.5949	26.4775	23.6091	18.5342	14.8936	9.59808	15.7761
6	6	2.31678	2.31678	0.220645	1.65484	1.98581	0.992904	3.30968	1.87549	0.551614	32.2142	50.1968	39.4955	50.8588	41.8123	74.2472	41.4813	55.1614				0	1.98581	1.65484	1.98581	2.64775	2.4271	6.2884	45.7839	46.1149	43.7981	40.4884	37.6201	26.5878	39.2749
7	7	0.882582	2.09613	0.551613	1.65484	1.98581	0.772259	3.53033	1.76516	0.551614	45.122	62.884	54.6097	68.6207	50.1968	86.0517	58.802	77.1156				0.110323	1.76516	0.441291	1.98581	2.75807	1.98581	6.06775	62.1117	55.6026	53.5065	56.2646	54.4994	39.8265	58.2504
8	8	0	2.20646	0.220645	1.87549	1.87549	0.661936	3.64065	1.87549	0.772259	57.5885	67.9588	62.3323	83.9556	58.1401	94.5466	70.7169	94.2156				0.330968	1.65484	0.882582	1.98581	2.75807	1.98581	6.2884	74.2472	61.1188	59.3536	67.4072	68.1794	49.3143	74.5782
9	9	0	1.76516	0	1.87549	1.87549	0.661936	3.8613	1.98581	0.772259	66.8556	70.3859	70.9375	94.1053	62.553	98.1872	79.8737	106.903				0.661937	1.4342	0.441291	1.87549	2.53742	2.20646	6.50904	85.3898	65.642	64.4285	76.0124	81.3078	56.8162	84.7278
10	10	0	2.4271	0	1.54452	1.98581	0.882582	3.53033	1.87549	0.772259	75.2401	70.1653	79.1014	105.358	67.2969	102.821	86.6033	116.28				0.110323	1.76516	0.330968	1.87549	2.53742	2.20646	6.84001	93.7743	64.2078	64.6491	82.9627	92.8917	62.3323	92.7814
11	11	0	3.08904	0	1.21355	1.87549	0.661936	3.97162	1.65484	0.772259	85.1691	77.0053	86.493	118.045	70.9375	107.344	92.3401	127.423				0	1.76516	0.330968	1.98581	2.75807	2.53742	6.95033	102.049	70.8272	71.7098	93.1124	103.262	68.7311	100.945
12	12	0	3.19936	0	1.65484	1.98581	0.772259	3.64065	1.87549		89.3614	77.1156	94.2156	129.298	76.1227	111.647	100.614					0.110323	2.09613	0.551614	1.76516	1.87549	2.20646	7.2813	103.041	70.4962	68.4001	100.725	112.419	74.2472	108.889
13	13	0	3.08904	0	1.87549	1.76516	0.992904	3.42	1.87549	0.882582	97.1943	81.8595	101.387	135.697	82.8524	114.515	106.792	145.074				0.220646	1.87549	0.220646	1.87549	1.54452	2.09613	7.83291	107.785	73.9162	75.0195	106.461	120.583	78.8807	115.839
14	14	0	1.98581	0	1.65484	1.98581	0.772259	3.64065	1.87549	0.882582	99.7317	79.5427	106.572	142.096	88.3685	116.17	112.529	150.811				0.772259	2.09613	0.110323	1.87549	1.87549	1.98581	6.84001	105.91	74.5782	71.8201	110.654	126.871	83.6246	120.252
15	15	0	2.97871	0	1.54452	2.20645	0.772259	3.19936	1.87549	0.882582	102.269	85.7208	110.323	149.598	91.7885	119.7	116.611	155.334				0	2.20645	0.110323	1.76516	1.98581	1.87549	7.2813	112.309	78.4395	78.1085	117.052	130.291	86.2724	125.658
16	16	0	1.87549	0	1.76516	1.98581	1.10323	3.08904	1.98581	0.882582	101.276	82.6317	115.287	155.445	96.753	122.348	118.928	158.754				0.882582	2.31678	0.330968	1.98581	1.65484	1.87549	7.17098	110.212	74.5782	76.6743	121.686	136.91	89.2511	130.732
17	17	0	1.54452	0.441291	2.20645	1.98581	0.992904	3.19936	1.98581	0.992905	102.159	90.244	119.149	161.071	98.5182	122.9	121.024	163.167				0.220646	2.09613	0.220646	1.98581	1.65484	1.98581	7.61227	116.17	78.9911	84.6175	125.658	140.772	93.7743	134.042
18	18	0	1.4342	0.772259	1.98581	2.20645	0.992904	3.08904	1.98581	1.10323	96.9737	86.493	122.789	165.594	102.6	125.327	122.9	166.036				0.441291	2.75807	0.661936	1.76516	1.98581	1.98581	7.72259	115.618	76.3433	82.0801	128.967	144.633	95.2085	138.565
19	19	0	1.54452	0.551613	1.98581	2.09613		3.08904	1.98581	0.882582	93.664	95.7601	125.216	169.345		126.32	124.885	168.463				0	2.75807	0.220646	1.76516	1.65484	2.20646	7.2813	122.017	82.3008	91.1266	133.049	149.598	97.1943	142.206
20	20	0	1.10323	0.661936	1.98581	2.20645	0.992904	2.86839	1.98581	1.21355	89.913	93.7743	127.533	174.531	108.999	127.092	126.871	170.669				1.10323	2.75807	1.21355	1.87549	1.4342	2.20646	7.2813	119.811	79.5427	84.8382	137.903	152.797	99.1801	148.715

## Sheet: Supp Fig 6f
		WT +Dox									WT +Dox, TSI									S239A +Dox									S239A +Dox, TSI
0	0	0	0	0	0	0	0	0	0	0	0	0	0	0	0	0	0	0		0	0	0	0	0	0				0	0	0	0	0	0
1	1	0.661936	1.54452	0.220645	0.772259	1.10323	0.330968	0.992904	1.21355	0.220645	1.32387	0.882582	0.661936	0.551614	0.441291	0.330968	1.10323	0.330968		0.441291	0.441291	0.661936	0.441291	0.661937	0.220645				2.64775	2.75807	1.4342	0.772259	-0.110322	0.220645
2	2	2.4271	2.20646	0.330968	1.21355	1.4342	0.772259	1.4342	1.4342	0.551614	3.30968	2.97871	1.21355	3.53033	1.10323	0.772259	1.87549	0.441291		0.882581	0.992904	1.65484	0.992905	1.87549	1.10323				3.64065	4.52323	3.42	1.87549	0.220646	1.10323
3	3	1.65484	2.53742	0.330968	1.32387	1.76516	0.882582	1.4342	1.87549	0.551614	3.19936	2.31678	0.992904	3.42	1.54452	1.4342	3.42001	0.992905		0.772259	1.87549	1.98581	1.32387	2.20646	1.21355				2.75807	4.8542	4.19226	1.21355	-0.330968	0.551613
4	4	2.53742	2.53742	0.441291	1.65484	1.76516	0.772259	1.21355	1.76516	0.441291	6.50904	7.06065	1.98581	6.61936	7.61227	15.4452	4.30259	5.95743		1.32387	1.98581	2.64775	1.65484	2.20646	1.21355				9.81872	6.17807	7.83291	1.76516	0.441291	0.661936
5	5	3.75097	2.53742	0.661936	1.4342	2.09613	0.992904	3.53033	1.76516	0.441291	17.3207	25.3742	18.5342	24.271	28.2426	53.1756	18.2033	27.8013		2.31678	2.20645	2.86839	1.4342	1.87549	1.21355				20.52	20.9613	14.011	8.05356	5.51614	4.8542
6	6	2.31678	2.31678	0.220645	1.65484	1.98581	0.992904	3.30968	1.87549	0.551614	32.2142	50.1968	39.4955	50.8588	41.8123	74.2472	41.4813	55.1614		2.20645	1.76516	1.98581	1.4342	2.20646	1.4342				37.3994	48.3214	25.5949	27.0291	21.4026	20.52
7	7	0.882582	2.09613	0.551613	1.65484	1.98581	0.772259	3.53033	1.76516	0.551614	45.122	62.884	54.6097	68.6207	50.1968	86.0517	58.802	77.1156		1.65484	1.32387	1.98581	1.76516	2.31678	1.65484				45.122	66.5246	36.4065	42.1433	37.5097	36.2962
8	8	0	2.20646	0.220645	1.87549	1.87549	0.661936	3.64065	1.87549	0.772259	57.5885	67.9588	62.3323	83.9556	58.1401	94.5466	70.7169	94.2156		1.98581	1.87549	2.20645	1.87549	2.09613	2.09613				53.7272	86.493	41.9226	52.5136	49.6452	51.5207
9	9	0	1.76516	0	1.87549	1.87549	0.661936	3.8613	1.98581	0.772259	66.8556	70.3859	70.9375	94.1053	62.553	98.1872	79.8737	106.903		2.64775	1.87549	2.09613	1.76516	1.65484	1.65484				58.5814	96.3117	45.6736	59.4639	58.5814	61.891
10	10	0	2.4271	0	1.54452	1.98581	0.882582	3.53033	1.87549	0.772259	75.2401	70.1653	79.1014	105.358	67.2969	102.821	86.6033	116.28		2.09613	1.76516	1.98581	1.65484	2.09613	1.65484				63.4356	104.917	47.3284	64.8698	67.4072	70.1652
11	11	0	3.08904	0	1.21355	1.87549	0.661936	3.97162	1.65484	0.772259	85.1691	77.0053	86.493	118.045	70.9375	107.344	92.3401	127.423		3.08904	1.65484	2.09613	1.76516	2.09613	1.54452				67.9588	115.839	51.5207	71.7098	74.4678	77.9982
12	12	0	3.19936	0	1.65484	1.98581	0.772259	3.64065	1.87549		89.3614	77.1156	94.2156	129.298	76.1227	111.647	100.614			2.64775	1.54452	2.09613	1.87549	2.20646	1.54452				71.7098	121.245	50.9691	76.7846	81.9698	83.404
13	13	0	3.08904	0	1.87549	1.76516	0.992904	3.42	1.87549	0.882582	97.1943	81.8595	101.387	135.697	82.8524	114.515	106.792	145.074		3.19936	1.76516	2.20645	1.98581	2.20646	1.54452				76.0124	133.27	54.2788	82.6317	86.493	90.575
14	14	0	1.98581	0	1.65484	1.98581	0.772259	3.64065	1.87549	0.882582	99.7317	79.5427	106.572	142.096	88.3685	116.17	112.529	150.811		2.86839	1.4342	2.4271	2.09613	2.4271	1.98581				76.564	134.483	53.6168	86.493	90.0233	95.4292
15	15	0	2.97871	0	1.54452	2.20645	0.772259	3.19936	1.87549	0.882582	102.269	85.7208	110.323	149.598	91.7885	119.7	116.611	155.334		3.30968	1.54452	2.75807	2.31678	2.31678	1.98581				80.5356	138.786	55.6026	91.3472	93.8846	102.049
16	16	0	1.87549	0	1.76516	1.98581	1.10323	3.08904	1.98581	0.882582	101.276	82.6317	115.287	155.445	96.753	122.348	118.928	158.754		3.30968	1.76516	2.75807	2.09613	2.31678	1.54452				80.9769	137.352	55.6026	93.1124	96.4221	105.579
17	17	0	1.54452	0.441291	2.20645	1.98581	0.992904	3.19936	1.98581	0.992905	102.159	90.244	119.149	161.071	98.5182	122.9	121.024	163.167		3.19936	1.98581	1.98581	1.87549	2.4271	1.54452				86.824	143.53	57.3678	97.5253	98.4079	111.095
18	18	0	1.4342	0.772259	1.98581	2.20645	0.992904	3.08904	1.98581	1.10323	96.9737	86.493	122.789	165.594	102.6	125.327	122.9	166.036		3.53033	2.31678	1.87549	1.98581	2.09613	1.54452				90.6853	141.544	54.9407	98.6285	100.725	114.956
19	19	0	1.54452	0.551613	1.98581	2.09613		3.08904	1.98581	0.882582	93.664	95.7601	125.216	169.345		126.32	124.885	168.463		3.19936	1.32387	2.09613	2.20645	2.31678	1.76516				93.5537	150.48	61.0085	101.497	103.924	120.693
20	20	0	1.10323	0.661936	1.98581	2.20645	0.992904	2.86839	1.98581	1.21355	89.913	93.7743	127.533	174.531	108.999	127.092	126.871	170.669		3.42	1.21355	2.4271	2.20645	2.20646	1.87549				93.0021	149.046	56.3749	104.145	106.572	124.665

[truncated: 17 more sheets: Supp Fig 6g, Supp Fig 6h, Supp Fig 6i, Supp Fig 6j, Supp Fig 6k, Supp Fig 6l, Supp Fig 6m, Supp Fig 6n, Supp Fig 6o, Supp Fig 6p, Supp Fig 6q, Supp Fig 6r, Supp Fig 6s, Supp Fig 6t, Supp Fig 6u, Figure 4e, Supp fig 7a]
